# Supplementary material for: Digital Tools for the Promotion of Healthy and Sustainable Eating Behaviors in the General Population: A Systematic Review of the Literature
Source: Nutrients. 2026 Feb 16;18(4):645. doi: 10.3390/nu18040645 (PMC12943175; doi:10.3390/nu18040645)
Supplement: Supplementary file 1 [file nutrients-18-00645-s001.zip]

Archive with 1 entries (1 files):
- nutrients-4123560-supplementary.pdf
